# Supplementary material for: A new species of Solanum sect. Acanthophora (Solanaceae) from Argentina and Brazil
Source: PhytoKeys. 2012 Nov 1;(18):1–10. doi: 10.3897/phytokeys.18.3903 (PMC3666602; doi:10.3897/phytokeys.18.3903)
Supplement: XML Treatment for Solanum neei [file phytokeys.18.3903-treatment1.xml]

<!DOCTYPE tp:taxon-treatment
  PUBLIC "-//TaxonX//DTD Taxonomic Treatment Publishing DTD v0 20100105//EN" "tax-treatment-NSO.dtd">
<tp:taxon-treatment xmlns:tp="http://www.plazi.org/taxpub"><tp:treatment-meta><mixed-citation publication-type="journal"><person-group><name><surname>Chiarini</surname><given-names>Franco E.</given-names></name><name><surname>Mentz</surname><given-names>Lilian Auler</given-names></name></person-group><article-title>A new species of 
                    <italic>Solanum</italic> sect. 
                    <italic>Acanthophora</italic> (Solanaceae) from Argentina and Brazil
                </article-title><source>PhytoKeys</source><day>1</day><month>11</month><year>2012</year><volume>2012</volume><issue>18</issue><fpage>1</fpage><lpage>10</lpage><pub-id pub-id-type="doi">10.3897/phytokeys.18.3903</pub-id></mixed-citation></tp:treatment-meta><tp:nomenclature><tp:taxon-name>
                        <tp:taxon-name-part taxon-name-part-type="genus">Solanum</tp:taxon-name-part>
                        <tp:taxon-name-part taxon-name-part-type="species">neei</tp:taxon-name-part>
                    <object-id xmlns:xlink="http://www.w3.org/1999/xlink" xlink:type="simple">urn:lsid:ipni.org:names:77122830-1</object-id>
                    <object-id xmlns:xlink="http://www.w3.org/1999/xlink" xlink:type="simple">http://species-id.net/wiki/Solanum_neei</object-id>
                    </tp:taxon-name><tp:taxon-authority>Chiarini &amp; L.A.Mentz</tp:taxon-authority><tp:taxon-status xmlns:xlink="http://www.w3.org/1999/xlink" xlink:type="simple">sp. nov.</tp:taxon-status><xref ref-type="fig" rid="F1">Figs 1</xref><xref ref-type="fig" rid="F2"/><xref ref-type="fig" rid="F3"/><xref ref-type="fig" rid="F4">–4</xref></tp:nomenclature><tp:treatment-sec sec-type="Diagnosis"><title>Diagnosis.</title><p>Differs from <italic><tp:taxon-name>Solanum incarceratum</tp:taxon-name></italic> Ruiz &amp; Pav. by its inflorescences with unarmed or prickly peduncles 1.8–4 cm long (versus sessile inflorescences in <italic><tp:taxon-name>Solanum incarceratum</tp:taxon-name></italic>); also differs from <italic><tp:taxon-name>Solanum acerifolium</tp:taxon-name></italic> Dunal and <italic><tp:taxon-name>Solanum atropurpureum</tp:taxon-name></italic> Schrank by its unequal, linear calyx lobes (versus equal, triangular or deltoid calyx lobes in <italic><tp:taxon-name>Solanum acerifolium</tp:taxon-name></italic> and <italic><tp:taxon-name>Solanum atropurpureum</tp:taxon-name></italic>); the non-petaloid linear calyx lobes also distinguishes it from <italic><tp:taxon-name>Solanum anoacanthum</tp:taxon-name></italic> Sendtn., which has petaloid, elliptic-lanceolate calyx lobes.</p></tp:treatment-sec><tp:treatment-sec sec-type="Type"><title>Type.</title><p>Argentina. Misiones: Dpt. Guaraní, Predio Guaraní, <named-content xmlns:xlink="http://www.w3.org/1999/xlink" content-type="dwc:verbatimCoordinates" xlink:type="simple">26°54'59"S, 54°12'18"W</named-content>, Tramo I, borde de selva, 16-X-2002, <italic><tp:taxon-name>Solanum</tp:taxon-name></italic> <italic>G. Tressens</italic> et al. <italic>6749</italic> (holotype: CORD [CORD00006750], isotype: CTES).<!--PageBreak--><!--PageBreak--></p></tp:treatment-sec><tp:treatment-sec sec-type="Description"><title>Description.</title><p>Shrub up to 1.7 m tall. Stems sparsely pubescent with glandular hairs (stalked or sessile) and 2–5 celled simple hairs, armed with straight (sometimes recurved), broad-based prickles to 5–10 mm long, and needlelike prickles,1–2 mm long. Sympodial units di- or trifoliate. Leaves solitary or sometimes geminate, if geminate then one of the leaves about twice the size of the other; petioles 3–9 cm long, pubescent with glandular and simple trichomes and armed with acicular prickles to 1.2 cm; blades membranaceous, deltoid, 10–19 × 9–18 cm, with 2–3 pairs of shallow, broadly triangular teeth or lobes, the base truncate or cuneate to subcordate; upper surface with simple, spreading, 2–4-celled eglandular hairs and very short glandular hairs; lower surface moderately to sparsely pubescent with stellate, sessile or short-stalked trichomes, with (3) 4 (6) lateral rays and a central ray (midpoint) the same size or a little longer, and with glandular hairs and prickles on the midvein, the prickles 1–3 mm long, smaller than those of the petioles. Inflorescence extra-axillary, pedunculate, unbranched, scorpioid, (3) 5–25-flowered, with prickles to 2 mm long; peduncles up to 1.8–4 cm (2.5–5 cm in fruit) unarmed to prickly, with simple and glandular hairs; pedicels up to 3 cm, enlarged towards the apex, unarmed to prickly, with simple and glandular hairs. Flowers all perfect; calyx lobes unequal, elongate, linear-lanceolate to linear, equal to or somewhat shorter than the corolla lobes, 0.6–1.6 cm long and up to 1 mm wide (1.3–2.6 cm long in fruit), pubescent with glandular and simple hairs, sometimes also with some small prickles; corolla stellate, 2.2–2.5 cm in diameter, white, with simple hairs outside, inner surface glabrous, the lobes planar, lanceolate, 12–14 mm long × 4.5–6 mm wide; anthers attenuate, yellow, 8–9 mm long, opening by apical pores; ovary globose covered by small glandular trichomes; style whitish, 10–11 mm; stigma capitate or clavate, green. Fruits globose-ellipsoid, ca. 1.5 cm long × 1 cm wide, variegated when immature, yellow when ripe, subtended by the calyx lobes that are usually longer than the fruit (sometimes the same length or a little shorter). Seeds orbicular, compressed, winged, ± 3 mm diam. Chromosome number 2n = 24 (<xref ref-type="bibr" rid="B1">Acosta et al. 2005</xref>, sub nom. <italic><tp:taxon-name>Solanum</tp:taxon-name></italic> sp. 2).</p><fig id="F1" position="float" orientation="portrait"><label>Figure 1.</label><caption><p><italic><tp:taxon-name>Solanum neei</tp:taxon-name></italic>. <bold>A</bold> Inside view of spread open corolla <bold>B</bold> Glandular trichome of the ovary <bold>C</bold> Glandular trichome of the stem <bold>D</bold> Calyx <bold>E</bold> Stellate short-stalked trichome from the lower leaf surface <bold>F–G</bold> Ventral and dorsal view of the anther, respectively <bold>H</bold> Gynoecium <bold>I</bold> Flower <bold>J</bold> Branch with flowers and fruits <bold>K</bold> Unicellular trichome from the upper leaf surface <bold>L</bold> Multicellular uniseriate trichome from the upper leaf surface <bold>M</bold> Seed <bold>N</bold> Glandular trichome from the upper leaf surface <bold>O</bold> Fruit. <bold>I</bold> from <italic>Tressens et al.</italic> 6749; the rest from <italic>Subils &amp; Moscone 4160</italic>. Drawn by P. Peralta.</p></caption><graphic xmlns:xlink="http://www.w3.org/1999/xlink" xlink:href="PhytoKeys-018-001-g001.jpg" position="float" orientation="portrait" xlink:type="simple"/></fig><fig id="F2" position="float" orientation="portrait"><label>Figure 2.</label><caption><p>Fruiting branch of <italic><tp:taxon-name>Solanum neei</tp:taxon-name></italic> in Misiones, Argentina (<italic>Keller 3922</italic>, CTES).</p></caption><graphic xmlns:xlink="http://www.w3.org/1999/xlink" xlink:href="PhytoKeys-018-001-g002.jpg" position="float" orientation="portrait" xlink:type="simple"/></fig><fig id="F3" position="float" orientation="portrait"><label>Figure 3.</label><caption><p>Photograph of the holotype of <italic><tp:taxon-name>Solanum neei</tp:taxon-name></italic> (<italic>Tressens et al. 6749</italic>, CORD 00006750).</p></caption><graphic xmlns:xlink="http://www.w3.org/1999/xlink" xlink:href="PhytoKeys-018-001-g003.jpg" position="float" orientation="portrait" xlink:type="simple"/></fig></tp:treatment-sec><tp:treatment-sec sec-type="Distribution"><title>Distribution</title><p>(<xref ref-type="fig" rid="F4">Fig. 4</xref>). Southern Brazil in the states of Paraná, Rio Grande do Sul and Santa Catarina, Brazil, and in Prov. Misiones, Argentina; 100–1000 m elevation. <italic><tp:taxon-name>Solanum neei</tp:taxon-name></italic> inhabits the Atlantic Forest region (Alto Paraná Atlantic forest, <italic>Araucaria</italic> humid forest and Serra do Mar coastal forest), in areas with 1200–2000 mm of annual precipitation.</p><fig id="F4" position="float" orientation="portrait"><label>Figure 4.</label><caption><p>Distribution of <italic><tp:taxon-name>Solanum neei</tp:taxon-name></italic> in Argentina and Brazil.</p></caption><graphic xmlns:xlink="http://www.w3.org/1999/xlink" xlink:href="PhytoKeys-018-001-g004.jpg" position="float" orientation="portrait" xlink:type="simple"/></fig></tp:treatment-sec><tp:treatment-sec sec-type="Ecology"><title>Ecology.</title><p>The new species is found in clearings of semideciduous primary forests and in secondary forest.Flowering specimens have been collected from September to April; fruiting specimens from October to April.</p></tp:treatment-sec><tp:treatment-sec sec-type="Etymology"><title>Etymology.</title><p>The epithet honors Dr. Michael Nee, a specialist in <tp:taxon-name>Solanaceae</tp:taxon-name> at the Institute of Systematic Botany, New York Botanical Garden (USA). Nee’s contributions to the knowledge of this family (and particularly of genus <italic><tp:taxon-name>Solanum</tp:taxon-name></italic>) are many and remarkable, and include his Ph.D. thesis on the taxonomy of section <italic><tp:taxon-name>Acanthophora</tp:taxon-name></italic>.</p></tp:treatment-sec><tp:treatment-sec sec-type="Preliminary conservation status"><title>Preliminary conservation status.</title><p><italic><tp:taxon-name>Solanum neei</tp:taxon-name></italic> is a species of open and somewhat disturbed habitats (as are many ‘spiny solanum’ species) and seems to be fairly evenly distributed within its area (<xref ref-type="fig" rid="F4">Fig. 4</xref>). The species has been regularly collected to date. Although not usually common where it occurs, it is not a species of immediate conser<!--PageBreak-->vation concern. Applying the criteria of the IUCN (<ext-link xmlns:xlink="http://www.w3.org/1999/xlink" ext-link-type="uri" xlink:href="http://www.iucn.org/" xlink:type="simple">http://www.iucn.org/</ext-link> ) suggests its conservation status should be ‘Least Concern’ (LC).</p></tp:treatment-sec><tp:treatment-sec sec-type="Specimens examined"><title>Specimens examined. </title><p><bold>ARGENTINA. Misiones:</bold> Dpt. San Javier, Cnia. Acaraguá, 29-IX-1946, <italic>Bertoni 3032</italic> (LIL); Dpt. Gral. San Martín, El Alcázar, propiedad<!--PageBreak--> Alto Paraná S.A., 23-IX-2000, <italic>Keller 315</italic> (CTES); Dpt. San Pedro, camino de tierra que une la RP 17 con la RN 14, a la altura de Piñalito Sur, 13-I-2007, <italic>Keller 3922</italic> (CTES); Dpt. Eldorado, ruta de Eldorado a B. de Irigoyen, a ± 45 km de Eldorado, 17-XI-1980, <italic>Legname</italic> et al. <italic>7525</italic> (CTES, LIL); Dpt. Iguazú, urwald picada bei den Yguazu fällen, 13-IX-1915, <italic>Osten &amp; Rojas 8267</italic> (G); Dpt. San Pedro, Ruta prov. 17, 80 km al E de Eldorado, 22-I-1973, <italic>Schinini &amp; Fernández 5978</italic> (SI); Dpt. Iguazú, Ruta 12, rumbo a Bosetti, a ± 5 km del límite del PN, 29-V-1987, <italic>Subils &amp; Moscone 4160</italic> (CORD); Dpt. Guaraní, Predio Guaraní, <named-content xmlns:xlink="http://www.w3.org/1999/xlink" content-type="dwc:verbatimCoordinates" xlink:type="simple">26°54'59"S, 54°12'18"W</named-content>, sendero CiFOR, 27-IV-1999, <italic>Tressens</italic> et al. <italic>6106</italic> (CTES).</p><p><bold>BRAZIL. Paraná:</bold> Larangeiras do Sul, Rio Iguaçú, Salto Osório, 18-IV-1970, <italic>Hatschbach 24155</italic> (MBM); Maringá, Horto Florestal, 29-I-1970, <italic>Hatschbach 26187</italic> (MBM). <bold>Rio Grande do Sul:</bold> Rodeio Bonito, rodovia para Planalto, 6-XII-1986, <italic>Bassan &amp; Benedetti 746</italic> (HAS); São Francisco de Paula, Faz. Englert, I-1944, <italic>Buck s.n.</italic> (PACA 11621); Caxias do Sul, Morro do Biondi, 19-XI-1951, <italic>Cordeiro s.n.</italic> (ICN 896); Santo Ângelo, Granja Piratini, 24-XI-1973, <italic>Hagelund 7473</italic> (ICN) - XII-1941, <italic>Leite 743</italic> (NY) - São Salvador, 12-I-1941, <italic>Leite 2189</italic> (SP); Ijuí, Augusto Pestana, 27-IX-1953, <italic>Pivetta</italic> 946 (PACA); São Francisco de Paula, Potreiro Novo, Tainhas, 23-II-1978, <italic>Sehnem 15906</italic> (PACA 72218); Veranópolis, 4° seção, 3-IV-1983, <italic>Silveira 633</italic> (HAS); Montenegro, Kappesberg, 16-XII-1935, <italic>Rambo 2198</italic> (PACA); Caxias do Sul (São Francisco de Paula) Vila Oliva, 6-I-1946, <italic>Rambo 31113</italic> (B, PACA, LIL 199948); Bom Jesus, Fazenda da Ronda perto Vacaria, 30-XII-1946, <italic>Rambo 34640</italic> (PACA); Cambará do Sul, perto S. Francisco de Paula, II-1948, <italic>Rambo 36080</italic> (PACA). <bold>Santa Catarina:</bold> Caçador, Rio do Bugre, 7-XII-1962, <italic>Klein 3449</italic> (HBR).</p></tp:treatment-sec><tp:treatment-sec sec-type="Discussion"><title>Discussion.</title><p>This species is undoubtedly placed within sect. <italic><tp:taxon-name>Acanthophora</tp:taxon-name></italic> due to the lack of stellate hairs and the presence of simple hairs on the upper leaf surfaces. Because of its flattened and winged seeds, <italic><tp:taxon-name>Solanum neei</tp:taxon-name></italic> would be placed in the Pterosperma group of sect. <italic><tp:taxon-name>Acanthophora</tp:taxon-name></italic> in the taxonomic scheme of <xref ref-type="bibr" rid="B8">Nee (1979a</xref>; see <xref ref-type="bibr" rid="B6">Levin et al. 2005</xref> for an explanation of Nee’s subsectional groups). However, <xref ref-type="bibr" rid="B6">Levin et al. (2005)</xref> demonstrated that the groupings based on seed morphology are unnatural, although they did not sample all species of the section. Therefore, the phylogenetic position of <italic><tp:taxon-name>Solanum neei</tp:taxon-name></italic> within sect. <italic><tp:taxon-name>Acanthophora</tp:taxon-name></italic> is unknown.</p><p>Morphologically, <italic><tp:taxon-name>Solanum neei</tp:taxon-name></italic> resembles <italic><tp:taxon-name>Solanum incarceratum</tp:taxon-name></italic>, but the well developed peduncles of the inflorescences (<xref ref-type="fig" rid="F1">Figs 1</xref><xref ref-type="fig" rid="F2">, 2</xref>) distinguish it from the latter, which has sessile or almost sessile inflorescences. Other characteristics that also help to distinguish these two species are the leaf shape (barely lobed in <italic><tp:taxon-name>Solanum incarceratum</tp:taxon-name></italic>), the fruit shape (globose in <italic><tp:taxon-name>Solanum incarceratum</tp:taxon-name></italic>) and the distribution range: <italic><tp:taxon-name>Solanum incarceratum</tp:taxon-name></italic> inhabits Peru, Bolivia and the states of Bahia, Goiás and Minas Gerais (Brazil), therefore it would overlap with <italic><tp:taxon-name>Solanum nee</tp:taxon-name></italic> only in a small area in the Brazilian state of Paraná. <italic><tp:taxon-name>Solanum anoacanthum</tp:taxon-name></italic> has also some resemblance to <italic><tp:taxon-name>Solanum neei</tp:taxon-name></italic>: both species have long calyx lobes that are equal to or longer than the corolla lobes and longer than half of the fruit, but in <italic><tp:taxon-name>Solanum anoacanthum</tp:taxon-name></italic> the lobes are wider and petaloid, whilst in the latter, they are linear-lanceolate to linear and not more than 1 mm wide.</p><p><!--PageBreak--><!--PageBreak-->Some species of sect. <italic><tp:taxon-name>Acanthophora</tp:taxon-name></italic> have derived breeding systems and are andromonoecious (with both long- and short-styled flowers in the same inflorescence, e.g., <italic><tp:taxon-name>Solanum capsicoides</tp:taxon-name></italic>), but the new species seems not to be andromonoecious, since all specimens studied had inflorescences with only long-styled flowers.</p><p>A specimen belonging to <italic><tp:taxon-name>Solanum neei</tp:taxon-name></italic> was placed by <xref ref-type="bibr" rid="B10">Nee (1991)</xref> under the name <italic><tp:taxon-name>Solanum</tp:taxon-name></italic> species B, and later <xref ref-type="bibr" rid="B7">Mentz and Oliveira (2004)</xref> described and illustrated it under‘<italic><tp:taxon-name>Solanum</tp:taxon-name></italic> sp 1’, but neither of these works validly publishes it as a new species.</p><p>Key to the species of section <italic><tp:taxon-name>Acanthophora</tp:taxon-name></italic> with flattened or winged seeds in Southern Brazil/Northern-Eastern Argentina (for all members of the section in the region see <xref ref-type="bibr" rid="B7">Mentz and Oliveira 2004</xref><!--PageBreak-->)</p><table-wrap content-type="key" position="anchor" orientation="portrait"><table><tbody><tr><td rowspan="1" colspan="1">1</td><td rowspan="1" colspan="1">Plants not andromonoecious, with all the flowers hermaphroditic; fruits smaller than 2 cm in diameter</td><td rowspan="1" colspan="1">2</td></tr><tr><td rowspan="1" colspan="1">–</td><td rowspan="1" colspan="1">Plants andromonoecious; fruits larger than 2 cm in diameter</td><td rowspan="1" colspan="1">5</td></tr><tr><td rowspan="1" colspan="1">2</td><td rowspan="1" colspan="1">Calyx lobes equal to or longer than the corolla lobes and longer than half of the fruit, elliptic-lanceolate to linear</td><td rowspan="1" colspan="1">3</td></tr><tr><td rowspan="1" colspan="1">–</td><td rowspan="1" colspan="1">Calyx lobes markedly shorter that the corolla lobes and shorter than the half of the fruit, deltoid to narrowly triangular</td><td rowspan="1" colspan="1">6</td></tr><tr><td rowspan="1" colspan="1">3</td><td rowspan="1" colspan="1">Calyx lobes not petaloid, linear-lanceolate to linear, up to 1 mm wide and 6-16 mm long</td><td rowspan="1" colspan="1">4</td></tr><tr><td rowspan="1" colspan="1">–</td><td rowspan="1" colspan="1">Calyx lobes petaloid, elliptic-lanceolate, ca. 2–4 mm wide and 14–20 mm long</td><td rowspan="1" colspan="1"><italic><tp:taxon-name>Solanum anoacanthum</tp:taxon-name></italic> Sendtn.</td></tr><tr><td rowspan="1" colspan="1">4</td><td rowspan="1" colspan="1">Penduncle of inflorescences very short or absent</td><td rowspan="1" colspan="1"><italic><tp:taxon-name>Solanum incarceratum</tp:taxon-name></italic>Ruiz &amp; Pav.</td></tr><tr><td rowspan="1" colspan="1">–</td><td rowspan="1" colspan="1">Penduncle of inflorescences well developed, up to 1.8–4 cm long</td><td rowspan="1" colspan="1"><italic><tp:taxon-name>Solanum neei</tp:taxon-name></italic> Chiarini &amp; L.A.Mentz</td></tr><tr><td rowspan="1" colspan="1">5</td><td rowspan="1" colspan="1">Fruits yellow or greyish-green. Stems sprawling, pubescent with 1-3-celled simple eglandular hairs and some glandular hairs and armed with profuse acicular prickles</td><td rowspan="1" colspan="1"><italic><tp:taxon-name>Solanum platense</tp:taxon-name></italic> Dieckmann</td></tr><tr><td rowspan="1" colspan="1">–</td><td rowspan="1" colspan="1">Fruits orange-red. Stems erect to prostrate, glabrous or pubescent with a few simple 4-6-celled eglandular hairs and armed with some acicular or recurved flattened prickles</td><td rowspan="1" colspan="1"><italic><tp:taxon-name>Solanum capsicoides</tp:taxon-name></italic> All.</td></tr><tr><td rowspan="1" colspan="1">6</td><td rowspan="1" colspan="1">Leaves entire or with 3–5 triangular entire lobes</td><td rowspan="1" colspan="1"><italic><tp:taxon-name>Solanum acerifolium</tp:taxon-name></italic> Dunal</td></tr><tr><td rowspan="1" colspan="1">–</td><td rowspan="1" colspan="1">Leaves clearly lobed or pinnatifid, the lobes sinuate or again lobed</td><td rowspan="1" colspan="1">7</td></tr><tr><td rowspan="1" colspan="1">7</td><td rowspan="1" colspan="1">Upper leaf surfaces almost glabrous at maturity, with only some stellate hairs on the midvein; blades deeply lobed. Stem prickles reflexed. Calyx and corolla glabrous or with a few hairs. Berries orange, globose, 15–20 mm in diameter</td><td rowspan="1" colspan="1"><italic><tp:taxon-name>Solanum atropurpureum</tp:taxon-name></italic>Schrank</td></tr><tr><td rowspan="1" colspan="1">–</td><td rowspan="1" colspan="1">Upper leaf surfaces with evident and persistent simple hairs; blades sinuate to lobed. Stem prickles straight. Calyx with bristle-like hairs up to 3 mm long; corolla hispid. Berries yellowish, ovoid, 11–15 mm in diameter</td><td rowspan="1" colspan="1"><italic><tp:taxon-name>Solanum tenuispinum</tp:taxon-name></italic> Rusby</td></tr></tbody></table></table-wrap></tp:treatment-sec><ref-list><ref id="B1"><mixed-citation xmlns:xlink="http://www.w3.org/1999/xlink" xlink:type="simple"><person-group><name name-style="western"><surname>Acosta</surname><given-names>MC</given-names></name><name name-style="western"><surname>Bernardello</surname><given-names>G</given-names></name><name name-style="western"><surname>Guerra</surname><given-names>M</given-names></name><name name-style="western"><surname>Moscone</surname><given-names>EA</given-names></name></person-group> (<year>2005</year>)<article-title> Karyotype analysis in several South American species of <italic>Solanum</italic> and <italic>Lycianthes rantonnei</italic> (Solanaceae).</article-title><source>Taxon </source><volume>54</volume>: <fpage>713</fpage>-<lpage>723</lpage>. doi: <ext-link ext-link-type="uri" xlink:href="http://dx.doi.org/10.2307/25065428" xlink:type="simple">10.2307/25065428</ext-link></mixed-citation></ref><ref id="B8"><mixed-citation xmlns:xlink="http://www.w3.org/1999/xlink" xlink:type="simple"><person-group><name name-style="western"><surname>Nee</surname><given-names>M</given-names></name></person-group> (<year>1979a</year>)<source> A revision of <italic>Solanum</italic> section <italic>Acanthophora</italic>. Ph.D. dissertation, University of Wisconsin, Madison, Wisconsin, USA.</source></mixed-citation></ref><ref id="B6"><mixed-citation xmlns:xlink="http://www.w3.org/1999/xlink" xlink:type="simple"><person-group><name name-style="western"><surname>Levin</surname><given-names>RA</given-names></name><name name-style="western"><surname>Watson</surname><given-names>K</given-names></name><name name-style="western"><surname>Bohs</surname><given-names>L</given-names></name></person-group> (<year>2005</year>)<article-title> A four-gene study of evolutionary relationships in <italic>Solanum</italic> section <italic>Acanthophora</italic>.</article-title><source>American Journal of Botany </source><volume>92</volume>: <fpage>603</fpage>-<lpage>612</lpage>. doi: <ext-link ext-link-type="uri" xlink:href="http://dx.doi.org/10.3732/ajb.92.4.603" xlink:type="simple">10.3732/ajb.92.4.603</ext-link></mixed-citation></ref><ref id="B10"><mixed-citation xmlns:xlink="http://www.w3.org/1999/xlink" xlink:type="simple"><person-group><name name-style="western"><surname>Nee</surname><given-names>M</given-names></name></person-group> (<year>1991</year>)<article-title> Synopsis of Solanum section <italic>Acanthophora</italic>, a group of interest for glycoalkaloids.</article-title> In: <person-group><name name-style="western"><surname>Hawkes</surname><given-names>JG</given-names></name><name name-style="western"><surname>Lester</surname><given-names>R</given-names></name><name name-style="western"><surname>Nee</surname><given-names>M</given-names></name><name name-style="western"><surname>Estrada</surname><given-names>N</given-names></name></person-group> (<role>Eds</role>). <issue-title>Solanaceae III, Taxonomy, Chemistry, Evolution.</issue-title><source>Royal Botanic Gardens, Kew, Richmond, Surrey</source>: <fpage>257</fpage>-<lpage>266</lpage>.</mixed-citation></ref><ref id="B7"><mixed-citation xmlns:xlink="http://www.w3.org/1999/xlink" xlink:type="simple"><person-group><name name-style="western"><surname>Mentz</surname><given-names>LA</given-names></name><name name-style="western"><surname>Oliveira</surname><given-names>PL</given-names></name></person-group> (<year>2004</year>)<article-title> <italic>Solanum</italic> (Solanaceae) na região sul do Brasil.</article-title><source>Pesquisas, Botânica</source><volume>54</volume>: <fpage>1</fpage>-<lpage>327</lpage>.</mixed-citation></ref></ref-list></tp:taxon-treatment>
